# Supplementary material for: Region‐Specific CD16+ Neutrophils Promote Colorectal Cancer Progression by Inhibiting Natural Killer Cells
Source: Adv Sci (Weinh). 2024 May 24;11(29):2403414. doi: 10.1002/advs.202403414 (PMC11304263; doi:10.1002/advs.202403414)
Supplement: Supplementary file 2 — Supporting Information [file ADVS-11-2403414-s001.xlsx]

## Sheet: Sheet1
Reagent	Sequence (5' to 3')	Source
IFNG primer-fwd	GCCACGGCACAGTCATTGA	Qin WH et al. Gastroenterology. 2020
IFNG primer-rev	TGCTGATGGCCTGATTGTCTT	Qin WH et al. Gastroenterology. 2020
GZMB primer-fwd	CCACTCTCGACCCTACATGG	Qin WH et al. Gastroenterology. 2020
GZMB primer-rev	GGCCCCCAAAGTGACATTTATT	Qin WH et al. Gastroenterology. 2020
PRF primer-fwd	TCCACAGAGCATGCTTACCA	Qin WH et al. Gastroenterology. 2020
PRF primer-rev	ACGGTAGGTCTGGTGGAAAG	Qin WH et al. Gastroenterology. 2020
TNFa primer-fwd	AAGCCTGTAGCCCACGTCGTA	Qin WH et al. Gastroenterology. 2020
TNFa primer-rev	GGCACCACTAGTTGGTTGTCTTTG	Qin WH et al. Gastroenterology. 2020
CD36 mRNA primer-fwd	AACCACACACTGGGATCTGAC	This paper
CD36 mRNA primer-rev	CTGCAGGAAAGTCCTACACTG	This paper
LRP1 mRNA primer-fwd	GCCTCCTACCACTTCCAACC	This paper
LRP1 mRNA primer-rev	TTCATCTGCGCCACCTCAAT	This paper
IL2RA mRNA primer-fwd	AAGAGGCCCCAGGCAAGTA	This paper
IL2RA mRNA primer-rev	TTTGGAGAGGAGCTTGGTTGT	This paper
IL7R mRNA primer-fwd	GGGTCCCTCCTAAGACCCTA	This paper
IL7R mRNA primer-rev	GCCAGCATGTTCCTCAATGG	This paper
NCAM1 mRNA primer-fwd	TACGTGGACTGCTAAGGCTG	This paper
NCAM1 mRNA primer-rev	AGAATTTTCCAGGGAGGCCG	This paper
CD36 p50 binding site primer-fwd	GAAATCTCCGTGGCTGGAGT	This paper
CD36 p50 binding site primer-rev	CACCCTTTGAGCAAGTCCAA	This paper
LRP1 p50 binding site primer-fwd	GAAATCTCCGTGGCTGGAGT	This paper
LRP1 p50 binding site primer-rev	CGGTATCTGGAGCAACCACA	This paper
FCGR3B_gRNA1	TCAAGCACGCTGTACCATTG	addgene library
FCGR3B_gRNA2	GCTGCCACAGTCAACGACAG	addgene library
NonTargetingControl	AGTTCCCAGAAATATATTGC	addgene library
